# Supplementary material for: Novel loss-of-function variants in WDR26 cause Skraban-Deardorff syndrome in two Chinese patients
Source: Front Pediatr. 2024 Sep 18;12:1429586. doi: 10.3389/fped.2024.1429586 (PMC11447519; doi:10.3389/fped.2024.1429586)
Supplement: Supplementary file 1 [file Table1.xls]

## Sheet: Supplementary Table 1
Table S1. Candidate variants in genes whose functions matched with known phenotypes.
Patients	Gene	Variant	Exons	Status	Allele frequency in database				Inheritance
					local database	dbSNP database	1000 Genomes database	gnomAD database
Patient1	MBD5(NM_018328.5)	c.1306C>G / p.Pro436Ala	9/15.	Hetero	0	0	0	0	AD(Maternal)
	WDR26(NM_025160.7)	c.1797delC / p.His599fs*11	13/14.	Hetero	0	0	0	0	AD(De novo)
	LAMA1(NM_005559.4)	c.5530T>A / p.Trp1844Arg	39/63.	Hetero	0	0	0	0	AR
	CDON(NM_016952.5)	c.3277-3_3277-2insTTCCTGTCC	17/20.	Hetero	0	0	0	0	AD(Paternal)
	PLXNA1(NM_032242.4)	c.421A>G / p.Thr141Ala	13/32.	Hetero	0	8e-06	0	4e-06	AR
Patient2	ASH1L(NM_018489.3)	c.7414A>C / p.Lys2472Gln	18/28.	Hetero	0	0	0	0	AD(Paternal)
	GABBR2(NM_005458.8)	c.1370G>T / p.Arg457Met	9/19.	Hetero	0	4e-06	0	7e-06	AD(Paternal)
	TBR1(NM_006593.4)	c.1462C>A / p.Pro488Thr	6/6.	Hetero	0	0	0	0	AD(Maternal)
	CHAMP1(NM_032436.4)	c.1309C>T / p.Pro437Ser	3/3.	Hetero	0	0	0	0	AD(Maternal)
	WDR26(NM_025160.7)	c.1414C>T(p.Gln472*)	9/14.	Hetero	0	0	0	0	AD(De novo)
	JAG2(NM_002226.5)	c.2041G>A / p.Asp681Asn	16/26.	Hetero	0	0	0	0	AR
